# Supplementary material for: Preweaning period is a critical window for rumen microbial regulation of average daily gain in Holstein heifer calves
Source: J Anim Sci Biotechnol. 2023 Nov 2;14:128. doi: 10.1186/s40104-023-00934-0 (PMC10621147; doi:10.1186/s40104-023-00934-0)
Supplement: Supplementary file 1 — Additional file 1: Table S1. The composition and nutrient levels of starter diets (DM basis), %. Table S2. The relative abundances of the top 10 phyla between HADG and LADG groups during the preweaning period. Table S3. The relative abundances of the top 10 genera between HADG and LADG groups during the preweaning period. Table S4. The relative abundances of significantly different genera between HADG and LADG groups during the preweaning period. Table S5. The relative abundances of the top 9 phyla between HADG and LADG groups during the postweaning period. Table S6. The relative abundances of the top 10 genera between HADG and LADG groups during the postweaning period. Table S7. The relative abundances of significantly different genera between HADG and LADG groups during the postweaning period. Table S8. The relative abundances of significantly different KEGG enzymes between HADG and LADG groups during the preweaning period. Table S9. The relative abundances of KEGG pathways level 1 between HADG and LADG groups during the postweaning period. Table S10. The relative abundances of KEGG pathways level 2 between HADG and LADG groups during the postweaning period. Table S11. The relative abundances of KEGG pathways level 3 between HADG and LADG groups during the postweaning period. Table S12. Correlation analysis to reveal interactions among the significantly different bacterial genera, enzymes, fermentation parameters, serum indicators and ADG during the preweaning period. [file 40104_2023_934_MOESM1_ESM.xlsx]

## Sheet: Table S1
Table S1 The composition and nutrient levels of starter diets (DM basis), %
Items	Starter
Ingredients
Corn	45.7
Extruded soy	7.9
Soybean meal	28.5
Wheat bran	3.5
NaCl	0.5
Limestone	2
CaHPO4	0.6
Sugar beet pulp	7.3
Corn DDGS	3
Premix1	1
Total	100
Nutrient levels2
DM	90.6
ME, MJ/kg	16.1
CP	22.2
EE	2.8
Ash	7.2
Ca	1.2
P	0.6
1 The premix provided per kg of starter diets: VA 15,000 IU, VD 5,000 IU, VE 50 mg, Fe 90 mg, Cu 12.5 mg, Mn 30 mg, Zn 90 mg, Se 0.3 mg, I 1.0 mg, Co 0.3 mg 2 The nutritional components are measured values

## Sheet: Table S2
Table S2 The relative abundances of the top 10 phyla between HADG and LADG groups during the preweaning period
Phylum	HADG-Mean, %	HADG-Sd, %	LADG-Mean, %	LADG-Sd, %
p_Firmicutes	73	9.039	50.4	21.08
p_Bacteroidota	12.45	6.306	30.4	32.24
p_Actinobacteriota	12.41	8.139	18.18	19.47
p_Patescibacteria	1.318	2.642	0.1264	0.1071
p_Proteobacteria	0.3607	0.3468	0.5462	1.195
p_Synergistota	0.2029	0.3595	0.1693	0.3343
p_Spirochaetota	0.1104	0.1111	0.1223	0.1481
p_Cyanobacteria	0.06073	0.07146	0.024	0.01166
p_unclassified_k__norank_d__Bacteria	0.03117	0.02771	0.009228	0.008849
p_Desulfobacterota	0.01559	0.01094	0.006403	0.004426
HADG: Higher ADG group; LADG: Lower ADG group

## Sheet: Table S3
Table S3 The relative abundances of the top 10 genera between HADG and LADG groups during the preweaning period
Genera	HADG-Mean, %	HADG-Sd, %	LADG-Mean, %	LADG-Sd, %
g_Lachnospiraceae_NK3A20_group	18.33	12.74	11.84	10.42
g_Olsenella	12	7.938	17.64	19.1
g_Ruminococcus	21.74	19	6.611	7.526
g_Prevotella	7.722	6.955	19.5	29.4
g_Shuttleworthia	0.473	0.6703	6.297	13.29
g_unclassified_f__Prevotellaceae	0.2979	0.6456	6.349	14.86
g_Sharpea	3.66	5.016	2.766	3.134
g_norank_f__norank_o__Clostridia_UCG-014	4.452	3.866	1.846	0.8975
g_norank_f__Eubacterium_coprostanoligenes_group	3.218	2.522	2.916	1.848
g_Acetitomaculum	2.49	3.141	2.071	2.651
HADG: Higher ADG group; LADG: lower ADG group

## Sheet: Table S4
Table S4 The relative abundances of significantly different genera between HADG and LADG groups during the preweaning period
Genera	HADG-Mean, %	HADG-Sd, %	LADG-Mean, %	LADG-Sd, %	LDA value	P-value
g_norank_f__Butyricicoccaceae	1.155	1.387	0.02167	0.01737	3.74361	0.00394775
g_Pyramidobacter	0.2016	0.3603	0.02144	0.03776	3.05017	0.0163092
g_norank_f__norank_o__Clostridia_vadinBB60_group	0.1322	0.09331	0.03569	0.04052	2.7591	0.0249747
g_Blautia	0.09009	0.1186	0.008919	0.01454	2.85376	0.0370407
g_Solibacillus	0.009824	0.008483	0.04289	0.02588	2.89639	0.0163092
g_UCG-004	0.009813	0.009772	0.001461	0.001879	3.16458	0.0277684
g__Atopobium	0.01246	0.01512	0.02658	0.03483	2.81502	0.0495102
HADG: Higher ADG group; LADG: Lower ADG group

## Sheet: Table S5
Table S5 The relative abundances of the top 9 phyla between HADG and LADG groups during the postweaning period
Phylum	HADG-Mean, %	HADG-Sd, %	LADG-Mean, %	LADG-Sd, %
p_Firmicutes	81.75	17.55	72.26	12.42
p_Actinobacteriota	14.18	16.77	21.88	15.5
p_Bacteroidota	3.075	1.551	4.646	4.65
p_Patescibacteria	0.8375	0.8991	0.9679	1.312
p_Proteobacteria	0.06043	0.0488	0.07657	0.0655
p_Cyanobacteria	0.0203	0.02993	0.0648	0.1177
p_Campilobacterota	0.01808	0.0422	0.03696	0.07712
p_Desulfobacterota	0.02283	0.01812	0.02098	0.01636
p_unclassified_k__norank_d__Bacteria	0.02562	0.02771	0.015	0.01315
HADG: Higher ADG group; LADG: Lower ADG group

## Sheet: Table S6
Table S6 The relative abundances of the top 10 genera between HADG and LADG groups during the postweaning period
Genera	HADG-Mean, %	HADG-Sd, %	LADG-Mean, %	LADG-Sd, %
g_Erysipelotrichaceae_UCG-002	30.2	23.1	11.27	14.81
g_Acetitomaculum	16.43	14.62	19.55	21.2
g_Olsenella	13.61	16.5	17.89	16.56
g_norank_f__norank_o__Clostridia_UCG-014	9.477	9.81	4.07	2.608
g_Lachnospiraceae_NK3A20_group	4.35	2.26	8.106	7.899
g_norank_f__Eubacterium_coprostanoligenes_group	3.854	1.704	6.94	7.586
g_Ruminococcus_gauvreauii_group	1.564	0.8612	5.483	4.682
g_Prevotella	2.581	1.351	4.141	4.376
g_Syntrophococcus	1.986	1.598	3.222	3.35
g_Pseudoscardovia	0.008295	0.01728	3.417	7.994
HADG: Higher ADG group; LADG: Lower ADG group

## Sheet: Table S7
Table S7 The relative abundances of significantly different genera between HADG and LADG groups during the postweaning period
Genera	HADG-Mean, %	HADG-Sd, %	LADG-Mean, %	LADG-Sd, %	LDA value	P-value
g_Lachnospira	0.1374	0.097	0.6888	0.8811	3.47562	0.0163092
g_Lachnoclostridium	0.002066	0.003436	0.03218	0.04153	3.44439	0.0308885
HADG: Higher ADG group; LADG: Lower ADG group

## Sheet: Table S8
Table S8 The relative abundances of significantly different KEGG enzymes between HADG and LADG groups during the preweaning period
Enzyme	Description	HADG-Mean, %	LADG-Mean, %	log2FC (HADG/LADG)	LDA value	P-value
3.2.1.93	alpha,alpha-phosphotrehalase	0.002768	0.0001545	4.16317	2.08479	0.0249747
1.2.1.59	glyceraldehyde-3-phosphate dehydrogenase (NAD(P)+) (phosphorylating)	7.88e-05	1.656e-05	2.25049	2.09711	0.0163092
1.1.1.140	sorbitol-6-phosphate 2-dehydrogenase	0.0002045	5.012e-05	2.02864	2.1824	0.0104056
1.2.7.5	aldehyde ferredoxin oxidoreductase	0.004369	0.001217	1.84397	2.12504	0.0249747
2.8.3.1	succinyl-CoA:(R)-benzylsuccinate CoA-transferase	0.01471	0.00674	1.12598	2.32272	0.0163092
HADG: Higher ADG group; LADG: Lower ADG group; FC: Fold Change

## Sheet: Table S9
Table S9 The relative abundances of KEGG pathways level 1 between HADG and LADG groups during the postweaning period
KEGG level 1	HADG-Mean, %	LADG-Mean, %	log2FC (HADG/LADG)
Metabolism	77.0923	76.805	0.00538622
Genetic Information Processing	8.58882	8.55015	0.00651015
Environmental Information Processing	6.09621	6.06898	0.00645848
Cellular Processes	3.61076	3.96304	-0.134308
Human Diseases	3.03874	2.96228	0.036763
Organismal Systems	1.57316	1.65051	-0.0692478
Only the data mentioned in the article are presented. HADG: Higher ADG group; LADG: Lower ADG group; FC: Fold Change

## Sheet: Table S10
Table S10 The relative abundances of KEGG pathways level 2 between HADG and LADG groups during the postweaning period
KEGG level 1	KEGG level 2	HADG-Mean, %	LADG-Mean, %	log2FC (HADG/LADG)
Metabolism	Global and overview maps	41.1147	41.1399	-0.000884531
Metabolism	Carbohydrate metabolism	11.0918	10.5312	0.0748227
Metabolism	Amino acid metabolism	7.07114	7.10919	-0.00774233
Metabolism	Energy metabolism	3.92383	3.95045	-0.00975604
Metabolism	Metabolism of cofactors and vitamins	3.60128	3.82669	-0.0875887
Metabolism	Nucleotide metabolism	2.82813	2.80841	0.0100925
Metabolism	Lipid metabolism	1.85505	1.83492	0.0157452
Metabolism	Biosynthesis of other secondary metabolites	1.51483	1.56967	-0.0513122
Metabolism	Glycan biosynthesis and metabolism	1.30988	1.28921	0.0229435
Metabolism	Metabolism of other amino acids	1.13141	1.13742	-0.00764018
Metabolism	Metabolism of terpenoids and polyketides	0.959853	0.964754	-0.00734827
Metabolism	Xenobiotics biodegradation and metabolism	0.690441	0.643208	0.102234
Only the data mentioned in the article are presented. HADG: Higher ADG group; LADG: Lower ADG group; FC: Fold Change

[truncated: 2 more sheets: Table S11, Table S12]
